# Supplementary material for: Recombinant Humanized IgG1 Antibody Promotes Reverse Cholesterol Transport through FcRn-ERK1/2-PPARα Pathway in Hepatocytes
Source: Int J Mol Sci. 2022 Nov 23;23(23):14607. doi: 10.3390/ijms232314607 (PMC9736681; doi:10.3390/ijms232314607)
Supplement: Supplementary file 1 [file ijms-23-14607-s001.zip]

Archive with 1 entries (1 files):
- ijms-1980937-supplementary.pdf
